# Supplementary material for: Integrated genomic and transcriptomic analysis of polydactyly in chickens
Source: Front Vet Sci. 2025 May 21;12:1592068. doi: 10.3389/fvets.2025.1592068 (PMC12134627; doi:10.3389/fvets.2025.1592068)
Supplement: Supplementary file 1 [file Table_1.xlsx]

## Sheet: Table S1
Table S1. Data summary of genome resequencing.
Sample	Raw Reads Number	Clean Reads Number	Raw Base(G)	Clean Base(G)	Effective(%)	Low-quality Reads Number	Low-quality Reads Rate(%)	Ns Reads Number	Ns Reads Rate(%)	Adapter Polluted Reads Number	Adapter Polluted Reads Rate(%)	Raw Q30 Bases Rate(%)	Clean Q30 Bases Rate(%)	Raw GC percent(%)	Clean GC percent(%)
PPNT1	158391996	156510136	23.7588	23.4765	0.988119	0	0	34	0	1881826	1.19	96.19	96.17	41.84	41.82
PPNT2	156283636	154649862	23.4425	23.1975	0.989546	0	0	30	0	1633744	1.05	95.82	95.8	41.97	41.95
PPNT3	160628866	158870008	24.0943	23.8305	0.98905	0	0	16	0	1758842	1.09	96.07	96.05	42.3	42.28
PPNT4	153786048	151245190	23.0679	22.6868	0.983478	0	0	60	0	2540798	1.65	95.73	95.7	42.66	42.63
PPNT5	151168320	149276438	22.6752	22.3915	0.987485	0	0	44	0	1891838	1.25	95.98	95.95	41.86	41.84
PPNT6	155310630	153490098	23.2966	23.0235	0.988278	0	0	42	0	1820490	1.17	96.13	96.11	41.85	41.83
PPNT7	150487390	149058112	22.5731	22.3587	0.990502	0	0	24	0	1429254	0.95	96.21	96.2	41.92	41.91
PPNT8	154004556	153038284	23.1007	22.9557	0.993726	0	0	16	0	966256	0.63	95.76	95.75	41.99	41.98
PPNT9	135675560	134652574	20.3513	20.1979	0.99246	0	0	22	0	1022964	0.75	95.74	95.73	43.66	43.65
PPNT10	148177662	146698072	22.2266	22.0047	0.990015	0	0	38	0	1479552	1	96.07	96.05	42.03	42.01
PPNT11	161902674	159600588	24.2854	23.9401	0.985781	0	0	26	0	2302060	1.42	96.25	96.23	41.68	41.65
PPNT12	157080350	155268396	23.5621	23.2903	0.988465	0	0	34	0	1811920	1.15	95.66	95.64	41.84	41.82
PPNT13	151880898	150461622	22.7821	22.5692	0.990655	0	0	26	0	1419250	0.93	95.8	95.79	41.75	41.74
PPNT14	160193480	158992284	24.029	23.8488	0.992502	0	0	44	0	1201152	0.75	95.77	95.75	41.83	41.82
PPNT15	148807248	147005874	22.3211	22.0509	0.987895	0	0	28	0	1801346	1.21	95.92	95.89	41.92	41.9
PPNT16	159137916	157607632	23.8707	23.6411	0.990384	0	0	34	0	1530250	0.96	96.28	96.26	41.85	41.84
PPNT17	162170782	159701822	24.3256	23.9553	0.984776	0	0	34	0	2468926	1.52	94.72	94.68	42.24	42.21
PPNT18	153430970	151167052	23.0146	22.6751	0.985245	0	0	20	0	2263898	1.48	96.28	96.25	41.65	41.62
PPNT19	155415228	153030062	23.3123	22.9545	0.984653	0	0	20	0	2385146	1.53	96.28	96.26	41.76	41.74
PPNT20	157017324	155755682	23.5526	23.3634	0.991965	0	0	26	0	1261616	0.8	95.73	95.72	42.11	42.1
PPNT21	149570128	147732804	22.4355	22.1599	0.987716	0	0	42	0	1837282	1.23	96.18	96.16	42.01	41.99
PPNT22	157046110	155597072	23.5569	23.3396	0.990773	0	0	20	0	1449018	0.92	95.86	95.84	42.07	42.06
PPP1	157788154	156456496	23.6682	23.4685	0.99156	0	0	30	0	1331628	0.84	95.83	95.82	42.03	42.02
PPP2	161153886	159191944	24.1731	23.8788	0.987826	0	0	30	0	1961912	1.22	96.15	96.13	42.06	42.04
PPP3	150718848	148652268	22.6078	22.2978	0.986289	0	0	52	0	2066528	1.37	95.59	95.56	42.69	42.67
PPP4	143252024	141589312	21.4878	21.2384	0.988393	0	0	26	0	1662686	1.16	96.12	96.1	41.89	41.87
PPP5	137375688	135655714	20.6064	20.3484	0.98748	0	0	52	0	1719922	1.25	95.93	95.91	41.84	41.82
PPP6	152298990	150981440	22.8448	22.6472	0.991349	0	0	42	0	1317508	0.87	95.84	95.82	42.34	42.33
PPP7	152151900	150899102	22.8228	22.6349	0.991766	0	0	32	0	1252766	0.82	95.52	95.51	42.39	42.38
PPP8	149213590	147640254	22.382	22.146	0.989456	0	0	18	0	1573318	1.05	95.94	95.92	42.39	42.37
PPP9	159437244	157451710	23.9156	23.6178	0.987547	0	0	50	0	1985484	1.25	96.01	95.99	42.28	42.26
PPP10	150193606	148182304	22.529	22.2273	0.986609	0	0	54	0	2011248	1.34	95.35	95.33	42.65	42.63
PPP11	161130588	159314650	24.1696	23.8972	0.98873	0	0	24	0	1815914	1.13	96.13	96.11	42.02	42
PPP12	161428456	158912774	24.2143	23.8369	0.984416	0	0	78	0	2515604	1.56	95.42	95.4	42.65	42.62
PPP13	160209658	157924382	24.0314	23.6887	0.985736	0	0	58	0	2285218	1.43	96.02	96	42.18	42.16
PPP14	153639998	151866468	23.046	22.78	0.988457	0	0	32	0	1773498	1.15	95.97	95.95	42.4	42.38
PPP15	158189238	156704414	23.7284	23.5057	0.990614	0	0	36	0	1484788	0.94	95.78	95.76	42.15	42.13
PPP16	149854070	148394716	22.4781	22.2592	0.990261	0	0	28	0	1459326	0.97	96.21	96.19	42.13	42.11
PPP17	149702016	147062318	22.4553	22.0593	0.982367	0	0	48	0	2639650	1.76	95.11	95.07	42.29	42.26
PPP18	156395634	153630968	23.4593	23.0446	0.982323	0	0	82	0	2764584	1.77	95.7	95.67	42.73	42.7
PPP19	151463498	149041482	22.7195	22.3562	0.984009	0	0	68	0	2421948	1.6	95.45	95.42	42.77	42.75
PPP20	159810194	157969668	23.9715	23.6955	0.988483	0	0	28	0	1840498	1.15	96.38	96.36	41.81	41.79
PPP21	152740960	151104978	22.9111	22.6657	0.989289	0	0	26	0	1635956	1.07	95.91	95.89	41.78	41.76
Downloaded sample information.
Species	NCBI accession number	Clean Base(G)	Sample ID
Gallus gallus gallus	SRR21528867	21.46	Ggg01
Gallus gallus gallus	SRR21528890	25.38	Ggg03
Gallus gallus gallus	SRR21528893	33.17	Ggg04
Gallus gallus spadiceus	SRR21528851	26.45	Ggs01
Gallus gallus spadiceus	SRR21528852	25.95	Ggs02
Gallus gallus spadiceus	SRR21528855	20.71	Ggs03
Gallus gallus spadiceus	SRR21528857	23.48	Ggs04
Gallus gallus spadiceus	SRR21528858	23.35	Ggs05
Gallus gallus spadiceus	SRR21528859	30.01	Ggs06
Gallus gallus spadiceus	SRR21528862	23.21	Ggs07
Gallus gallus spadiceus	SRR21528864	22.41	Ggs09
Gallus gallus spadiceus	SRR21528884	26.72	Ggs10
Gallus gallus jabouillei	SRR21528871	23.61	Ggj01
Gallus gallus murghi	SRR21528873	21.51	Ggm01
Gallus gallus murghi	SRR21528874	25.48	Ggm02
Gallus gallus bankiva	SRR21528868	21.74	Ggb01
Gallus gallus bankiva	SRR21528869	22.82	Ggb02
