# Supplementary material for: Integrated genomic and transcriptomic analysis of polydactyly in chickens
Source: Front Vet Sci. 2025 May 21;12:1592068. doi: 10.3389/fvets.2025.1592068 (PMC12134627; doi:10.3389/fvets.2025.1592068)
Supplement: Supplementary file 2 [file Table_2.xlsx]

## Sheet: Table S2
Table S2. Data summary of transcriptome sequencing.
Sample	Tissue	Raw Data	Clean Data	Clean Data Ratio(%)	Clean Data Q20(%)	Clean Data Q30(%)	GC Content(%)
FE6_1	pedal region	47308688	45152152	95.44	97.03	92.85	47.02
FE6_2	pedal region	48637346	46246268	95.08	96.66	91.89	47.14
FE6_3	pedal region	41903708	39725108	94.8	97.54	93.86	47.45
FE6_4	pedal region	48865752	46596408	95.36	96.93	92.69	46.83
FE6_5	pedal region	46749292	43476814	93	96.33	91.31	46.98
FE6_6	pedal region	53332616	50714096	95.09	96.86	92.37	47.19
FE7_1	pedal region	43842928	41999810	95.8	96.72	92.15	47.15
FE7_2	pedal region	47515546	45282386	95.3	97.06	92.9	47.1
FE7_3	pedal region	39493264	37440648	94.8	96.84	92.41	47.6
FE7_4	pedal region	40868782	39180268	95.87	97.45	93.4	47.53
FE7_5	pedal region	39498322	37831892	95.78	96.63	91.98	47.36
FE7_6	pedal region	51619318	49440526	95.78	96.91	92.55	47.42
FE8_1	pedal region	40529142	38864494	95.89	96.79	92.32	47.06
FE8_2	pedal region	53408446	50923630	95.35	96.95	92.72	47.09
FE8_3	pedal region	45228766	43029342	95.14	96.84	92.47	47.52
FE8_4	pedal region	51568572	49542992	96.07	96.61	91.9	47.19
FE8_5	pedal region	39760402	38185424	96.04	96.77	92.33	47.19
FE8_6	pedal region	55617964	53310932	95.85	97	92.72	47.18
FE9_1	pedal region	53295870	51166876	96.01	96.77	92.31	46.72
FE9_2	pedal region	50853372	48181626	94.75	96.8	92.34	46.91
FE9_3	pedal region	41634528	39286948	94.36	96.88	92.5	47.16
FE9_4	pedal region	42557794	40290348	94.67	97.41	93.54	47.24
FE9_5	pedal region	47095852	44545278	94.58	97.13	93.11	46.48
FE9_6	pedal region	47253080	45156398	95.56	96.99	92.75	46.9
VE6_1	pedal region	41603122	39955422	96.04	96.94	92.61	47.73
VE6_2	pedal region	49169114	46211944	93.99	96.92	92.68	47.74
VE6_3	pedal region	43744776	41945678	95.89	96.91	92.5	47.75
VE6_4	pedal region	49974314	47664330	95.38	96.95	92.69	47.54
VE6_5	pedal region	40751148	38973136	95.64	97.02	92.73	47.55
VE6_6	pedal region	48898910	46915518	95.94	96.88	92.53	47.58
VE7_1	pedal region	54023334	51313214	94.98	97.05	92.87	47.28
VE7_2	pedal region	51381244	49449056	96.24	96.93	92.63	47.38
VE7_3	pedal region	49298888	47516116	96.38	96.51	91.62	46.91
VE7_4	pedal region	56272136	53972760	95.91	96.89	92.44	47.25
VE7_5	pedal region	52551486	49963174	95.07	96.94	92.71	47.03
VE7_6	pedal region	49627294	47470610	95.65	97.33	93.4	47.2
VE8_1	pedal region	41409910	39746738	95.98	96.93	92.51	47.36
VE8_2	pedal region	46656796	44597046	95.59	96.81	92.34	47.23
VE8_3	pedal region	43787002	41925262	95.75	96.97	92.66	47.03
VE8_4	pedal region	45266604	43691714	96.52	96.94	92.59	46.97
VE8_5	pedal region	45871290	44065650	96.06	96.81	92.3	47.3
VE8_6	pedal region	42808404	40905474	95.55	96.91	92.52	47.19
VE9_1	pedal region	54567188	52008338	95.31	96.68	92	47.15
VE9_2	pedal region	54261560	51821578	95.5	96.97	92.72	47.06
VE9_3	pedal region	50622720	48372248	95.55	96.81	92.43	47.16
VE9_4	pedal region	53972632	50928588	94.36	96.99	92.53	47.29
VE9_5	pedal region	41238622	39568050	95.95	96.94	92.53	46.8
VE9_6	pedal region	41685230	39880202	95.67	96.95	92.64	47.03
